# Supplementary material for: Causal associations between genetically determined common psychiatric disorders and the risk of falls: evidence from Mendelian randomization
Source: Eur J Med Res. 2023 Dec 9;28:578. doi: 10.1186/s40001-023-01502-y (PMC10709873; doi:10.1186/s40001-023-01502-y)
Supplement: Supplementary file 3 — Additional file 3: Table S1. Instrumental SNPs from GWAS of schizophrenia, major depressive disorder, and Alzheimer’s disease. [file 40001_2023_1502_MOESM3_ESM.xlsx]

## Sheet: Schizophrenia
Instrumental SNPs from Schizophrenia GWAS
	SNP	Chr.exposure	Pos.exposure	Effect-Allele	Other-Allele	EAF	Beta	SE	P value	F statistic
1	rs3900555	1	61063225	A	G	0.527	0.0428971	0.0075	9.94695e-09	32.714
2	rs10779702	1	8423510	G	A	0.712	-0.0526968	0.0084	3.21899e-10	39.3559
3	rs56335113	1	30427639	G	A	0.673	-0.0653007	0.0081	1.06096e-15	64.9929
4	rs6673880	1	2373168	G	A	0.563	0.0559991	0.0083	1.55597e-11	45.5204
5	rs10157075	1	84210463	T	A	0.167	-0.0590045	0.0101	5.26405e-09	34.1293
6	rs12039854	1	97132899	G	T	0.188	0.0551005	0.0092	2.57099e-09	35.8703
7	rs7515363	1	200414959	T	C	0.681	-0.0491044	0.0083	3.425e-09	35.0013
8	rs61787564	1	29051568	A	G	0.148	-0.064401	0.0113	1.339e-08	32.4809
9	rs2970610	1	44097530	C	T	0.655	-0.0639039	0.0078	2.50726e-16	67.1221
10	rs12042444	1	73988149	T	C	0.623	-0.0642979	0.0077	8.53297e-17	69.7288
11	rs12126806	1	200963825	T	C	0.26	-0.0497992	0.0086	6.91194e-09	33.5311
12	rs11587347	1	239198959	G	C	0.086	0.102299	0.0135	4.00037e-14	57.4216
13	rs558120	1	36537640	C	T	0.78	0.0584981	0.0106	3.323e-08	30.4559
14	rs6588168	1	66324118	T	C	0.52	0.0458974	0.0075	1.167e-09	37.4502
15	rs11165846	1	97819667	G	C	0.279	0.0544034	0.0083	6.45208e-11	42.9631
16	rs4950119	1	98491248	C	A	0.832	0.0906033	0.0102	8.36373e-19	78.9019
17	rs12138231	1	150115398	A	T	0.822	0.0663001	0.0108	7.37208e-10	37.6861
18	rs10559	1	153920564	G	A	0.301	0.0440982	0.008	4.02402e-08	30.3852
19	rs60124939	1	174075302	T	C	0.251	-0.052896	0.009	3.764e-09	34.543
20	rs16851048	1	177276006	C	T	0.2	0.0680968	0.0091	8.27942e-14	55.9978
21	rs1486472	1	243803714	A	G	0.603	0.0566021	0.0079	9.15588e-13	51.3347
22	rs3770752	2	37576136	G	A	0.308	-0.0592967	0.0084	1.741e-12	49.8313
23	rs2139054	2	58156583	C	A	0.621	0.0716034	0.0077	1.04496e-20	86.4741
24	rs62152282	2	104981749	T	A	0.214	0.0580953	0.0094	6.39602e-10	38.1967
25	rs2167378	2	200045258	T	C	0.485	-0.0577027	0.0075	9.90148e-15	59.1929
26	rs6715416	2	200054222	G	A	0.479	-0.0600033	0.0075	1.04906e-15	64.007
27	rs34181670	2	28019856	C	T	0.295	-0.0485997	0.0085	1.128e-08	32.6911
28	rs999494	2	73157395	T	C	0.191	-0.0567016	0.0096	3.61801e-09	34.8858
29	rs62183855	2	172956449	C	A	0.171	-0.061001	0.0102	1.97002e-09	35.7663
30	rs10173857	2	174951182	T	C	0.249	-0.0501036	0.0091	3.83601e-08	30.3148
31	rs778371	2	233743109	G	A	0.256	0.0695001	0.0085	2.80027e-16	66.8549
32	rs17247190	2	2315801	G	A	0.219	0.0517039	0.0092	2.15199e-08	31.5843
33	rs1396728	2	22697499	T	C	0.455	-0.0477992	0.0079	1.62798e-09	36.6089
34	rs7582445	2	60495874	C	A	0.639	-0.0450976	0.0079	8.96892e-09	32.5876
35	rs6546857	2	73837955	G	A	0.231	0.0542028	0.0094	8.70202e-09	33.2497
36	rs6430491	2	134840967	A	G	0.241	-0.0539956	0.0087	6.70502e-10	38.5193
37	rs12991836	2	145141541	C	A	0.379	0.0555021	0.0078	8.1903e-13	50.6325
38	rs60617652	2	198313300	A	G	0.443	-0.0461963	0.0076	9.99609e-10	36.9477
39	rs11680723	2	200810957	G	C	0.159	0.0842951	0.0102	1.05196e-16	68.2974
40	rs7604885	2	162806408	A	G	0.378	0.0462953	0.008	5.94196e-09	33.4884
41	rs11693094	2	185601420	T	C	0.457	-0.0555009	0.0076	3.20111e-13	53.3302
42	rs2033996	2	76284826	A	T	0.188	0.0519988	0.0095	4.32603e-08	29.9598
43	rs68002929	2	146419989	A	T	0.16	0.0724954	0.0101	5.51823e-13	51.5203
44	rs1881046	2	156835793	T	G	0.347	-0.0443996	0.0079	1.91999e-08	31.5867
45	rs13090130	3	161777035	A	G	0.385	-0.052099	0.0077	1.03705e-11	45.7802
46	rs11129383	3	30106169	A	G	0.284	0.0451961	0.0082	3.97704e-08	30.3791
47	rs4678552	3	36844522	A	G	0.291	0.0538017	0.0086	3.19198e-10	39.1377
48	rs167924	3	107379837	G	A	0.658	0.0540022	0.0085	1.844e-10	40.3632
49	rs10935184	3	136153468	C	T	0.485	-0.0608975	0.0078	7.93414e-15	60.9551
50	rs17194490	3	2547786	T	G	0.152	0.0763952	0.0113	1.53215e-11	45.7062
51	rs1399551	3	80548877	A	T	0.708	0.0542978	0.0082	4.50609e-11	43.8467
52	rs1604060	3	117772036	G	A	0.9059	0.0758017	0.0134	1.55299e-08	31.9999
53	rs525297	3	161461168	C	A	0.406	-0.0459958	0.0079	5.80604e-09	33.8986
54	rs7647398	3	180733150	T	C	0.183	-0.0828971	0.0098	2.45527e-17	71.5528
55	rs1866862	3	16868616	T	A	0.38	0.0499048	0.0077	8.49767e-11	42.0052
56	rs6804677	3	17856693	C	T	0.566	0.0505988	0.0081	3.83796e-10	39.0221
57	rs2710323	3	52815905	C	T	0.488	-0.0716972	0.0074	3.17468e-22	93.8731
58	rs59971314	3	63914618	C	G	0.319	0.0460963	0.0079	5.87706e-09	34.0469
59	rs59518103	4	19896708	C	T	0.072	-0.0780993	0.0143	4.51305e-08	29.8279
60	rs215483	4	23377121	A	G	0.313	0.0471021	0.008	4.22795e-09	34.6657
61	rs61405217	4	170322312	T	C	0.574	-0.0509972	0.0076	1.43285e-11	45.0262
62	rs35734242	4	706700	C	T	0.42	0.0513986	0.0077	2.23821e-11	44.5575
63	rs13107325	4	103188709	T	C	0.064	0.156701	0.0165	1.91911e-21	90.1936
64	rs28521069	4	118852986	T	C	0.313	0.0464	0.0079	4.685e-09	34.497
65	rs1454606	4	33642614	T	C	0.185	0.0631954	0.0102	5.00196e-10	38.3858
66	rs28454198	4	80204001	C	G	0.45	-0.0477992	0.0077	5.972e-10	38.5354
67	rs28482891	4	47218926	A	C	0.335	0.0430954	0.0079	4.00599e-08	29.7583
68	rs7681616	4	143806223	A	C	0.232	-0.0489044	0.0088	2.70302e-08	30.8838
69	rs12498839	4	176731401	A	G	0.066	0.117096	0.0149	3.23892e-15	61.7606
70	rs13159353	5	90148516	C	G	0.373	-0.0432989	0.0078	2.77198e-08	30.8152
71	rs10117	5	137892170	A	G	0.474	-0.052896	0.0079	1.88495e-11	44.8323
72	rs10035564	5	45252500	G	A	0.376	0.0594953	0.0078	1.70412e-14	58.1803
73	rs7701188	5	88744550	A	G	0.118	-0.0746992	0.0118	2.81397e-10	40.0745
74	rs252812	5	106735490	G	A	0.775	-0.052896	0.0091	5.77205e-09	33.788
75	rs3733710	5	140167463	T	C	0.529	-0.0448969	0.0077	5.51696e-09	33.9978
76	rs7709645	5	60731458	C	G	0.451	0.0649973	0.0078	6.10942e-17	69.4387
77	rs11241041	5	109183341	T	G	0.253	0.0596014	0.0096	5.34995e-10	38.5452
78	rs72723227	5	7245664	A	G	0.334	-0.0503033	0.008	3.764e-10	39.5378
79	rs11740474	5	153680747	T	A	0.35	0.0484027	0.0082	4.42599e-09	34.8427
80	rs12652777	5	155775075	C	T	0.554	-0.0443996	0.0076	5.10199e-09	34.1296
81	rs9687282	5	139065988	G	T	0.31	0.0475949	0.0082	7.33804e-09	33.6894
82	rs72802887	5	152249082	G	A	0.241	-0.066602	0.0093	8.52904e-13	51.2872
83	rs9470670	6	11988081	G	T	0.164	0.0555973	0.0099	1.90801e-08	31.5382
84	rs2206956	6	146739228	A	G	0.54	0.0447045	0.0076	4.03999e-09	34.5999
85	rs34555420	6	26090270	T	G	0.075	-0.168696	0.0173	1.82306e-22	95.0862
86	rs6938026	6	43185733	G	A	0.249	-0.0603046	0.0088	7.23269e-12	46.9608
87	rs6925079	6	64946311	C	T	0.357	0.0465048	0.0077	1.81201e-09	36.4766
88	rs80249955	6	69279811	T	C	0.026	0.154597	0.0283	4.62903e-08	29.8421
89	rs9487653	6	111822689	G	A	0.803	-0.0553969	0.0101	4.39896e-08	30.0835
90	rs140365013	6	27523869	A	G	0.086	-0.205696	0.0156	1.20504e-39	173.861
91	rs9459170	6	165061435	C	T	0.21	-0.0511018	0.0093	3.83204e-08	30.193
92	rs55648125	6	50816718	G	A	0.09	0.072001	0.0132	4.42395e-08	29.7529
93	rs217310	6	84364565	T	A	0.424	-0.0487044	0.0075	9.93574e-11	42.171
94	rs12190758	6	93148341	G	A	0.207	0.0613011	0.0094	6.01451e-11	42.5286
95	rs9398171	6	108983527	T	C	0.687	-0.0503033	0.0081	4.48095e-10	38.5676
96	rs58120505	7	2029867	C	T	0.443	-0.0825012	0.0075	6.2647e-28	121.004
97	rs6946576	7	139018309	A	G	0.553	-0.0456997	0.0084	4.93606e-08	29.5984
98	rs13233308	7	87244960	T	C	0.469	-0.0458048	0.0075	1.22999e-09	37.2992
99	rs7803571	7	110993511	T	C	0.397	-0.0575989	0.0076	4.48849e-14	57.4382
100	rs12671608	7	153524115	C	T	0.139	0.0598986	0.0109	4.43997e-08	30.1982
101	rs2944821	7	71795998	C	G	0.389	-0.0493995	0.0078	2.509e-10	40.1103
102	rs1593304	7	131619847	G	A	0.785	0.0631954	0.0097	5.91425e-11	42.4451
103	rs7779548	7	137074540	A	G	0.34	-0.0712969	0.0079	1.82096e-19	81.4493
104	rs35274762	7	86412221	C	T	0.113	-0.102304	0.0122	5.91017e-17	70.3178
105	rs56226048	7	2705107	T	G	0.133	0.0605996	0.0109	3.08603e-08	30.9091
106	rs2349487	7	8565024	T	C	0.328	0.0456042	0.0078	5.71005e-09	34.1838
107	rs79210963	7	24717969	C	T	0.097	0.0842951	0.0126	1.85909e-11	44.7573
108	rs2470951	7	104593713	T	A	0.405	0.0527997	0.0075	2.71519e-12	49.561
109	rs211824	7	110049463	A	G	0.376	-0.0481042	0.0077	4.51305e-10	39.0287
110	rs73229090	8	27442127	A	C	0.107	-0.097798	0.014	2.44287e-12	48.7982
111	rs74804370	8	33998571	C	T	0.038	0.119798	0.0218	3.684e-08	30.1986
112	rs1434281	8	103671080	A	G	0.33	-0.045499	0.008	1.083e-08	32.3462
113	rs4129585	8	143312933	C	A	0.605	-0.065104	0.0077	2.50611e-17	71.4881
114	rs59498392	8	38260433	G	C	0.231	-0.0574006	0.0089	1.104e-10	41.5961
115	rs11987861	8	9742206	G	A	0.755	-0.0481042	0.0086	1.97102e-08	31.2874
116	rs6471815	8	60698795	G	A	0.615	-0.050503	0.0076	2.71082e-11	44.1578
117	rs10957321	8	65605878	A	G	0.492	0.0490012	0.0074	3.66522e-11	43.848
118	rs11779128	8	144929811	T	C	0.519	-0.0425038	0.0077	3.97796e-08	30.4701
119	rs10103330	8	4180090	A	T	0.216	0.0628014	0.0093	1.45011e-11	45.6008
120	rs73219806	8	26279173	A	C	0.204	0.071496	0.0094	2.71082e-14	57.8506
121	rs4043663	8	89275232	A	G	0.756	-0.0575045	0.0087	3.62827e-11	43.6883
122	rs10086619	8	111580570	G	A	0.166	0.0615988	0.0098	2.97201e-10	39.5087
123	rs498591	9	14509105	T	A	0.142	0.0594953	0.0105	1.36101e-08	32.106
124	rs505061	9	22767164	A	C	0.489	0.0499994	0.0074	1.28588e-11	45.6527
125	rs10985811	9	101070487	C	T	0.201	0.0532953	0.0093	9.33405e-09	32.8407
126	rs6479494	9	96330499	G	A	0.155	0.0584981	0.0102	9.56797e-09	32.8915
127	rs13293831	9	129665139	T	C	0.153	0.0591027	0.0103	8.72509e-09	32.9261
128	rs2381411	9	36319928	C	T	0.411	0.0428031	0.0077	2.42298e-08	30.9007
129	rs4339716	9	82279449	G	T	0.815	0.0530949	0.0097	4.03302e-08	29.9614
130	rs72761691	9	134786548	C	A	0.137	0.0618967	0.0111	2.56401e-08	31.0949
131	rs61857878	10	92789488	T	A	0.214	-0.0611045	0.0096	1.837e-10	40.5139
132	rs7902292	10	123903556	C	T	0.749	-0.0499038	0.0091	4.432e-08	30.0735
133	rs113899647	10	64850074	T	C	0.059	0.0898044	0.0163	3.904e-08	30.3543
134	rs7893279	10	18745105	G	T	0.108	-0.0995014	0.0123	6.54485e-16	65.4407
135	rs12571643	10	104520277	A	G	0.144	-0.113498	0.0113	1.24595e-23	100.883
136	rs17731	10	3821561	A	G	0.371	0.0589011	0.0077	2.9451e-14	58.5148
137	rs2279311	10	21463833	C	T	0.266	0.048004	0.0088	4.115e-08	29.757
138	rs12363019	11	24374545	A	T	0.427	0.0523992	0.008	5.90609e-11	42.9012
139	rs708228	11	57585662	T	C	0.283	0.0488017	0.0083	3.992e-09	34.5711
140	rs3016382	11	132581442	A	C	0.447	-0.0459003	0.0076	1.34499e-09	36.4757
141	rs10767735	11	28642561	C	G	0.458	-0.0503984	0.0077	7.1499e-11	42.8403
142	rs2902858	11	46524013	C	T	0.154	0.0880992	0.0101	2.6903e-18	76.0854
143	rs72943392	11	81178838	C	G	0.236	0.0499048	0.0091	4.71097e-08	30.0747
144	rs77502336	11	123394636	C	G	0.329	0.054604	0.008	6.94225e-12	46.5875
145	rs11219774	11	124636373	C	A	0.165	-0.0690969	0.0101	7.78753e-12	46.8031
146	rs61902811	11	113370758	A	G	0.29	-0.0674998	0.0086	5.33212e-15	61.6039
147	rs11222406	11	130814093	G	A	0.512	-0.0407004	0.0074	3.64603e-08	30.2506
148	rs4936216	11	133853008	T	C	0.187	-0.0773036	0.0103	6.28058e-14	56.3281
149	rs3017989	11	134531650	C	T	0.465	0.0473956	0.0078	1.36801e-09	36.9221
150	rs302317	12	29921443	A	G	0.323	-0.0524027	0.0081	7.86865e-11	41.854
151	rs61920311	12	14423294	C	A	0.399	-0.0459958	0.008	8.70001e-09	33.0565
152	rs578470	12	50463325	C	T	0.373	0.0456984	0.0079	8.41802e-09	33.4617
153	rs4766428	12	110723245	T	C	0.502	0.0680005	0.0082	8.10961e-17	68.7696
154	rs61937595	12	57682956	T	C	0.081	-0.119799	0.0156	1.53109e-14	58.9735
155	rs2686386	12	121639657	T	C	0.804	-0.0546965	0.0094	6.27899e-09	33.8582
156	rs1790135	12	123669235	T	C	0.719	-0.0842033	0.0084	6.90876e-24	100.485
157	rs4298967	12	2408194	G	A	0.718	-0.0825012	0.0086	1.27909e-21	92.0288
158	rs1526803	12	75348199	G	C	0.317	-0.0465018	0.0082	1.661e-08	32.1597
159	rs61924144	12	72258821	C	A	0.083	0.0785996	0.0134	4.14696e-09	34.4058
160	rs6538539	12	95195293	T	G	0.532	-0.0450976	0.0074	9.13103e-10	37.1401
161	rs1426371	12	108629780	A	G	0.297	0.0515038	0.0087	2.67399e-09	35.0461
162	rs11619756	13	44329004	A	G	0.474	-0.0507977	0.008	2.04e-10	40.3188
163	rs9569795	13	58559530	C	T	0.159	0.0635044	0.0102	5.54396e-10	38.7621
164	rs9597388	13	56928696	A	G	0.186	-0.0625991	0.0097	8.97842e-11	41.6479
165	rs9545047	13	79859456	C	A	0.359	-0.0551035	0.0079	4.12287e-12	48.6524
166	rs61973697	13	102022648	A	G	0.219	0.0548998	0.0097	1.56599e-08	32.033
167	rs650520	13	38868178	T	G	0.377	0.0471964	0.0081	5.65301e-09	33.9506
168	rs12877581	13	74325499	C	G	0.242	0.0515038	0.0092	2.44101e-08	31.3403
169	rs10148671	14	29469373	C	T	0.566	0.0467038	0.0079	4.13904e-09	34.9502
170	rs12883788	14	33303540	T	C	0.418	0.0542028	0.0076	1.29688e-12	50.8647
171	rs1676062	14	84644822	A	C	0.373	-0.0446961	0.0078	1.01801e-08	32.836
172	rs10873538	14	104255569	G	T	0.326	0.0593997	0.0079	6.14186e-14	56.5346
173	rs1540840	14	99733384	C	G	0.394	-0.0569	0.0088	9.65384e-11	41.808
174	rs2190873	14	72424905	C	T	0.54	-0.0628997	0.0074	2.12422e-17	72.2493
175	rs11632947	15	61852732	T	C	0.481	0.0553964	0.0075	1.63908e-13	54.5558
176	rs637137	15	78873976	A	T	0.287	-0.0653007	0.0084	8.31381e-15	60.4334
177	rs56282503	15	40566759	C	T	0.254	0.055703	0.009	6.62796e-10	38.3065
178	rs2929278	15	44250313	T	C	0.282	-0.0569	0.0087	6.0062e-11	42.7746
179	rs11854073	15	58972995	A	G	0.425	-0.0479994	0.0081	3.65898e-09	35.1157
180	rs10906984	15	83366296	C	A	0.612	-0.0491044	0.0076	8.03526e-11	41.7459
181	rs176648	15	89939528	G	T	0.475	-0.0461963	0.0076	1.385e-09	36.9477
182	rs4702	15	91426560	A	G	0.568	-0.078996	0.0079	1.75711e-23	99.9899
183	rs9925915	16	29993686	C	G	0.433	-0.057004	0.0075	2.50784e-14	57.7681
184	rs11862968	16	68414975	G	C	0.199	0.054604	0.0093	4.71498e-09	34.4733
185	rs12925872	16	13752356	T	C	0.204	0.067305	0.0091	1.86896e-13	54.7031
186	rs11076631	16	89877975	G	A	0.494	-0.050503	0.0083	1.32898e-09	37.0236
187	rs8048039	16	4498486	T	A	0.641	-0.0511968	0.0081	1.97902e-10	39.9499
188	rs9302397	16	9967827	A	G	0.252	0.0488017	0.0086	1.48898e-08	32.2013
189	rs11647188	16	82648514	G	A	0.468	-0.0441987	0.0077	1.07701e-08	32.9486
190	rs12950148	17	12872802	G	A	0.165	0.0561049	0.01	1.91801e-08	31.4776
191	rs959071	17	19142226	T	C	0.285	-0.075497	0.0109	4.04762e-12	47.9741
192	rs4793888	17	55737740	A	G	0.2	0.0573961	0.0094	1.12401e-09	37.2828
193	rs4293	17	61555666	A	G	0.549	0.0428031	0.0076	2.20999e-08	31.7193
194	rs11263770	17	34896877	A	G	0.45	-0.0425996	0.0076	1.74301e-08	31.4184
195	rs2696466	17	44289832	G	A	0.412	-0.0522983	0.0081	1.014e-10	41.6874
196	rs12943566	17	2157774	G	A	0.659	0.0486967	0.0079	7.85109e-10	37.9966
197	rs75329315	17	1245442	G	T	0.097	-0.079698	0.013	9.37605e-10	37.5844
198	rs17512480	18	53173173	A	T	0.03	0.174603	0.0242	5.60402e-13	52.0562
199	rs7238071	18	77579812	G	A	0.299	0.0591027	0.0081	2.47799e-13	53.2408
200	rs35360904	18	52751297	G	T	0.442	-0.0562007	0.0075	5.40381e-14	56.1514
201	rs11083369	18	27481687	T	G	0.273	0.0608015	0.0083	3.05422e-13	53.6627
202	rs715170	18	53795514	T	C	0.248	-0.061001	0.0088	5.11211e-12	48.0517
203	rs72980087	18	77632194	A	G	0.37	0.0610034	0.0077	1.91999e-15	62.7663
204	rs72986630	19	11849736	T	C	0.058	0.107797	0.0174	6.31306e-10	38.3809
205	rs322124	19	11399372	G	C	0.219	0.0521041	0.0089	4.53398e-09	34.2739
206	rs8101499	19	19476984	G	A	0.651	-0.0592024	0.0077	1.77296e-14	59.1149
207	rs3810450	19	36530562	C	T	0.067	-0.0892006	0.0157	1.37401e-08	32.2802
208	rs7251	19	50162909	G	C	0.346	-0.0582029	0.008	3.79315e-13	52.9309
209	rs758749	19	57189718	T	C	0.135	0.0617052	0.0109	1.48501e-08	32.0472
210	rs2387414	19	51034243	C	G	0.567	0.0488962	0.0081	1.39601e-09	36.4402
211	rs1006945	20	37458009	T	G	0.541	0.0601004	0.0074	3.29989e-16	65.9616
212	rs11696755	20	48105317	C	T	0.165	0.0631954	0.01	2.61e-10	39.9366
213	rs8134737	21	16439965	T	A	0.468	0.0467038	0.0076	9.48309e-10	37.7639
214	rs229362	21	22116499	A	G	0.813	-0.0531047	0.0095	2.32402e-08	31.2477
215	rs1058167	22	42538029	G	A	0.673	0.0544034	0.0083	4.88652e-11	42.9631
216	rs732381	22	40051166	T	A	0.405	0.065798	0.0089	1.17112e-13	54.6569
217	rs6010045	22	51103091	C	T	0.674	0.0458031	0.0081	1.60299e-08	31.9757

## Sheet: Major Depressive Disorder
Instrumental SNPs from Major Depressive Disorder GWAS
	SNP	Chr.exposure	Pos.exposure	Effect-Allele	Other-Allele	EAF	Beta	SE	P value	F statistic
1	rs159963	1	8504421	A	C	NA	-0.0270013	0.0049	3.19e-08	30.3653
2	rs1432639	1	72813218	A	C	NA	0.0389995	0.005	4.55e-15	60.8384
3	rs2389016	1	80799329	T	C	NA	0.0305001	0.0053	1.02e-08	33.117
4	rs9427672	1	197754741	G	A	NA	0.0320997	0.0058	3.12e-08	30.6299
5	rs1226412	2	157111313	T	C	NA	0.0332026	0.0059	2.38e-08	31.6694
6	rs76485002	2	127342267	G	A	NA	-0.108702	0.018	1.6e-09	36.4695
7	rs11682175	2	57987593	C	T	NA	0.0281012	0.0048	4.68e-09	34.2742
8	rs7430565	3	158107180	A	G	NA	-0.0288008	0.0048	2.87e-09	36.002
9	rs34215985	4	42047778	G	C	NA	0.037297	0.0063	3.13e-09	35.0483
10	rs11135349	5	164523472	C	A	NA	0.0293979	0.0048	1.09e-09	37.5103
11	rs247910	5	87630769	G	A	NA	0.031501	0.0049	1.07e-10	41.3292
12	rs1363104	5	103917797	G	C	NA	-0.0314018	0.0048	7.38e-11	42.7983
13	rs9402472	6	99566521	A	G	NA	0.0326995	0.0059	2.78e-08	30.717
14	rs6905391	6	28262686	A	G	NA	-0.0442968	0.0069	1.35e-10	41.2142
15	rs10950398	7	12264871	A	G	NA	0.0274984	0.0049	2.55e-08	31.4936
16	rs12666117	7	109105611	A	G	NA	0.0274011	0.0048	1.35e-08	32.5877
17	rs1354115	9	2983774	A	C	NA	0.0275957	0.0049	2.37e-08	31.7169
18	rs10959913	9	11544964	G	T	NA	-0.0333961	0.0057	5.06e-09	34.3275
19	rs7856424	9	119733595	T	C	NA	-0.0306035	0.0053	8.48e-09	33.3419
20	rs61867293	10	106563924	T	C	NA	-0.0374008	0.0061	6.97e-10	37.5926
21	rs1806153	11	31850105	T	G	NA	0.0361005	0.0059	1.18e-09	37.4388
22	rs4074723	12	23947737	C	A	NA	0.0270013	0.0049	3.12e-08	30.3653
23	rs12552	13	53625781	G	A	NA	-0.0428966	0.0048	6.07e-19	79.8662
24	rs10149470	14	104017953	G	A	NA	0.0289964	0.0049	3.05e-09	35.0184
25	rs4904738	14	42179732	C	T	NA	0.0289037	0.0049	2.57e-09	34.7948
26	rs915057	14	64686207	G	A	NA	0.0299954	0.0049	7.61e-10	37.4729
27	rs2005864	14	75377692	T	C	NA	0.0281987	0.0049	6.73e-09	33.1181
28	rs8025231	15	37648402	C	A	NA	0.0338981	0.0048	2.36e-12	49.8733
29	rs7198928	16	7666402	C	T	NA	-0.0284028	0.005	1e-08	32.2688
30	rs11643192	16	72214276	A	C	NA	0.0270021	0.0049	3.36e-08	30.3671
31	rs8063603	16	6310645	A	G	NA	-0.0307995	0.0053	6.86e-09	33.7704
32	rs17727765	17	27576962	C	T	NA	0.0507987	0.0088	8.51e-09	33.3227
33	rs12958048	18	53101598	G	A	NA	-0.0338022	0.0051	3.61e-11	43.9288
34	rs11663393	18	50614732	A	G	NA	0.0278	0.0049	1.65e-08	32.1883
35	rs62099069	18	36883737	T	A	NA	0.0278955	0.0049	1.31e-08	32.4098
36	rs5758265	22	41617897	A	G	NA	0.0310044	0.0054	7.55e-09	32.9655

## Sheet: Alzheimer's disease 
Instrumental SNPs from Alzheimer's disease GWAS
	SNP	Chr.exposure	Pos.exposure	Effect-Allele	Other-Allele	EAF	Beta	SE	P value	F statistic
1	rs679515	1	207750568	C	T	NA	-0.1508	0.0183	1.55489e-16	67.9048
2	rs6733839	2	127892810	T	C	NA	0.1693	0.0154	4.02161e-28	120.857
3	rs114812713	6	41034000	C	G	NA	0.298	0.0431	4.46684e-12	47.8055
4	rs34665982	6	32560306	C	T	NA	-0.0967	0.0166	5.79802e-09	33.9341
5	rs9381563	6	47432637	T	C	NA	-0.0821	0.0148	2.934e-08	30.7725
6	rs11767557	7	143109139	C	T	NA	-0.1028	0.0182	1.56099e-08	31.9039
7	rs867230	8	27468503	A	C	NA	0.1333	0.0158	3.49221e-17	71.1781
8	rs73223431	8	27219987	T	C	NA	0.0936	0.0153	8.342e-10	37.4256
9	rs11257242	10	11721119	G	C	NA	0.0841	0.0154	4.63895e-08	29.8229
10	rs1582763	11	60021948	A	G	NA	-0.1232	0.0149	1.18604e-16	68.3674
11	rs3851179	11	85868640	C	T	NA	0.1198	0.0148	5.80898e-16	65.5225
12	rs3740688	11	47380340	T	G	NA	0.0935	0.0144	9.70287e-11	42.1598
13	rs12590654	14	92938855	A	G	NA	-0.0906	0.0157	8.72891e-09	33.301
14	rs72654445	19	45417200	A	G	NA	-0.5425	0.0811	2.26986e-11	44.7464
15	rs7412	19	45412079	T	C	NA	-0.4673	0.0305	6.4003e-53	234.743
16	rs1081105	19	45412955	C	A	NA	0.942	0.0436	1.51008e-103	466.798
17	rs12151021	19	1050874	G	A	NA	-0.1071	0.0169	2.56201e-10	40.1611
18	rs111278137	19	45215081	A	G	NA	-0.4735	0.0713	3.19669e-11	44.1023
19	rs147711004	19	45337918	A	G	NA	1.1354	0.0366	1e-200	962.356
20	rs139136389	19	45427136	T	C	NA	-0.4938	0.0851	6.42806e-09	33.67
21	rs150685845	19	45675180	G	A	NA	0.5561	0.0645	6.62064e-18	74.3338
